# Supplementary material for: Thromboembolic Events in Users of Warfarin Treated with Different Skeletal Muscle Relaxants
Source: Medicina (Kaunas). 2022 Aug 29;58(9):1171. doi: 10.3390/medicina58091171 (PMC9501796; doi:10.3390/medicina58091171)
Supplement: Supplementary file 1 [file medicina-58-01171-s001.zip]

Archive with 1 entries (1 files):
- medicina-1841420-supplementary.pdf
